# Supplementary material for: The Effect of Prickly Ash (Zanthoxylum bungeanum Maxim) on the Taste Perception of Stewed Sheep Tail Fat by LC-QTOF-MS/MS and a Chemometrics Analysis
Source: Foods. 2021 Nov 5;10(11):2709. doi: 10.3390/foods10112709 (PMC8622103; doi:10.3390/foods10112709)
Supplement: Supplementary file 1 [file foods-10-02709-s001.zip]

Archive with 1 entries (1 files):
- foods-1435742-supplementary.pdf
